# Supplementary material for: Targeting IDH1/2 mutant cancers with combinations of ATR and PARP inhibitors
Source: NAR Cancer. 2021 May 17;3(2):zcab018. doi: 10.1093/narcan/zcab018 (PMC8127964; doi:10.1093/narcan/zcab018)
Supplement: zcab018_Supplemental_Files [file zcab018_supplemental_files.zip]

Archive with 10 entries (10 files):
- S1.pdf
- S2.pdf
- S3.pdf
- S4.pdf
- S5.pdf
- S6.pdf
- S7.pdf
- S8.pdf
- Supplemental data legend_Revised.docx
- Supplemental table 1.xls
