# Supplementary material for: Targeting IDH1/2 mutant cancers with combinations of ATR and PARP inhibitors
Source: NAR Cancer. 2021 May 17;3(2):zcab018. doi: 10.1093/narcan/zcab018 (PMC8127964; doi:10.1093/narcan/zcab018)
Supplement: zcab018_Supplemental_Files [file zcab018_supplemental_files.zip › Supplemental table 1.xls]

## Sheet: HCT116 IDH mut (n=7)
DAY	Vehicle								AZD6738 (50mg/kg)								Olaparib (50 mg/kg)								AZD6738 (50 mg/kg) + Olaparib (50 mg/kg)
1	8.17188	11.0567	18.7951	24.7881	28.242	30.2085	39.5623	71.9125	8.82563	13.5311	14.5917	17.0885	41.3463	28.8304	32.0337	44.4832	6.22736	9.5458	13.6351	15.5807	17.1377	25.627	29.4533	23.5643	13.7256	16.0833	17.5911	23.5643	49.3184	29.4533	38.089	54.8883
3	9.33869	17.6732	33.2126	32.9354	77.3663	139.327	95.492	234.844	14.121	11.4809	14.3511	13.5311	73.5045	35.9238	49.4967	47.3843	8.43494	29.4533	38.6832	58.9207	30.5014	22.9743	16.9452	39.7219	5.85289	14.1419	5.4392	38.4405	54.1535	31.5034	42.2846	75.9396
7	14.5917	30.7874	68.6134	33.3151	146.911	137.637	148.77	336.277	19.6015	14.7612	18.0414	12.711	109.889	43.7516	58.9207	60.2496	11.8909	37.804	56.131	35.0834	44.8373	18.9132	46.0679	67.6919	8.0725	13.121	5.07415	30.5014	38.1832	23.0643	26.6521	73.8058
9	38.5158	60.076	94.0228	48.8963	154.256	178.518	167.363	389.412	16.5859	31.0238	28.6981	41.3207	68.8519	21.9921	68.8519	48.6013	15.3945	67.809	107.479	42.9592	27.549	24.0998	91.525	124.549	11.4406	16.4745	9.1525	46.024	43.7516	28.6981	39.8683	63.6386
11	58.576	41.84	131.796	91.9225	401.474	541.3	258.532	664.036	23.0287	44.3504	22.1229	20.1041	144.269	59.9557	81.065	73.22	16.4745	131.796	127.277	60.2496	112.968	35.7993	85.4927	184.533	19.2987	17.5937	9.47937	88.1464	73.5045	33.9845	32.949	84.726
14	68.6845	61.7642	161.751	122.382	373.467	431.764	401.664	801.382	25.627	42.5492	32.0337	33.472	117.529	28.242	30.2085	102.835	10.5437	52.7498	169.452	75.835	110.745	41.5367	131.953	117.529	21.9576	25.6296	17.0885	71.629	67.7808	38.6832	51.254	122.429
16	73.8058	60.8667	229.116	92.5537	435.136	432.357	472.334	823.084	27.549	84.9875	82.6078	31.1792	163.804	81.9395	125.52	143.629	30.5014	171.703	256.27	107.479	208.765	73.22	263.958	277.918	54.4317	18.7443	10.1331	91.7604	102.837	25.627	64.4341	95.3167
18	240.572	166.69	308.647	117.074	541.535	490.001	455.219	1202.06	18.2088	61.9232	61.9734	27.9235	225.541	95.492	121.82	165.726	50.8356	200.723	284.281	200.37	211.476	166.69	306.577	299.102	41.84	28.8304	9.80625	55.3543	135.562	37.656	66.944	95.3167
21	198.871	90.1783	139.244	122.382	635.445	664.21	554.202	1237.42	31.8193	155.687	69.7201	33.472	244.166	77.3125	237.122	293.764	52.9537	241.3	282.099	190.032	205.016	98.9934	337.285	316.288	25.1302	8.30001	17.1377	98.2011	91.525	34.3088	66.944	104.6
23	301.248	141.21	150.624	126.566	635.445	732.2	836.8	1054.37	14.075	150.781	55.3543	47.6584	369.029	83.68	94.14	274.47	51.2524	217.829	392.982	258.885	244.011	204.254	378.234	570.825	32.0337	21.1606	17.5911	68.8399	91.525	43.5162	70.877	146.407
26	301.248	141.21	150.624	126.566	635.445	732.2	836.8	1054.37	14.075	150.781	55.3543	47.6584	369.029	83.68	94.14	274.47	51.2524	217.829	392.982	258.885	244.011	204.254	378.234	732.2	52.9537	28.8304	17.0885	86.295	106.755	54.2267	104.225	117.675
29	669.44	277.444	392.982	244.968	898.858	732.2	965.44	1894.57	39.5623	306.82	83.2984	98.0887	368.192	225.518	506.264	434.982	94.9245	429.726	476.409	444.832	434.548	277.818	550.719	650.992	52.7184	21.1815	9.80625	74.1352	165.417	52.9537	91.8676	130.75
31	999.871	674.631	679.9	323.532	1879.51	1486.26	1990.66	2739.25	52.9537	415.772	246.51	98.0625	582.655	230.643	660.811	423.63	101.954	506.097	535.627	473.863	415.2	304.595	693.566	693.566	91.0846	37.656	25.627	188.514	163.804	43.5162	114.55	273.9
33									61.9734	272.876	116.059	100.048	572.61	285.362	777.503	721.715	114.851	462.567	545.305	508.335	411.768	389.74	901.555	1163.9	62.7861	35.9824	12.301	84.8515	111.138	43.9582	84.726	124.213
36									30.7524	134.698	169.038	87.0607	773.266	295.92	650.696	720.797	121.82	462.123	580.667	466.744	377.606	400.961	949.245	1525.78	43.5136	39.6706	32.6148	122.382	120.467	43.5162	220.968	292.621
38									118.656	367.16	414.268	205.016	664.21	423.63	800.19	585.76	229.466	672.225	596.138	643.627	640.74	593.101	1391.85	1507.97	99.8993	40.5932	20.1041	195.209	169.452	43.9582	188.28	256.27
40									91.525	496.457	470.436	191.73	916.396	571.336	1172.44	718.539	244.968	895.717	1179.05	979.056	1073.9	809.251	1502.58	2176.44	78.45	21.1606	21.1606	311.829	180.937	109.081	207.108	294.188
44									214.796	571.336	230.643	244.176	1173.93	472.007	1010.76	1210.9	260.619	848.13	1323.84	1065.17	1002.92	620.307	1825.81	2409.98	145.645	123.156	21.1093	405.932	413.856	154.677	333.151	464.78
Data points are tumor volume in mm3
n=8

## Sheet: HT1080 IDH mut (n=7)
DAY	Vehicle							AZD6738 (50mg/kg)							Olaparib (50 mg/kg)							AZD6738 (50 mg/kg) + Olaparib (50 mg/kg)
1	9.33869	31.7189	51.2524	94.0668	18.7951	55.3543	15.0624	4.184	4.98785	9.80625	51.3544	44.0575	63.5445	26.7776	4.184	8.17188	33.2523	26.7776	48.5344	62.7861	68.8399	4.184	22.4236	40.5932	9.1525	17.5937	27.9235	14.075
3	7.34083	38.748	113.135	214.221	15.5812	101.822	22.9743	12.0499	15.1712	28.9198	169.452	90.4121	104.65	61.8123	4.6024	19.2799	61.8123	94.14	77.4668	94.9245	100.458	4.184	12.711	45.5638	5.82204	43.8023	42.4383	22.3698
5	7.38058	67.0078	291.481	448.525	30.2085	285.362	44.5512	96.8701	34.1728	80.7345	190.657	140.183	209.936	61.1722	25.627	39.3793	123.405	137.771	75.608	150.624	261.008	7.5312	17.6732	78.45	8.17188	50.8356	65.375	28.8304
8	9.1525	164.342	256.27	758.35	110.745	195.124	131.796	101.538	38.4405	130.75	295.282	102.837	153.461	56.9359	6.91929	25.627	225.387	218.825	155.812	180.937	444.832	4.184	20.1041	126.148	4.3932	70.877	63.8646	71.9125
10	9.33869	267.776	439.403	1336.81	135.562	430.839	145.645	156.9	54.392	117.675	483.514	208.949	423.212	131.156	21.6428	23.705	214.221	311.29	160.103	479.645	707.368	4.06685	27.1123	220.641	4.184	50.1191	78.45	99.6707
12	14.121	312.982	353.499	1204.99	161.911	341.414	197.733	149.055	77.1195	110.909	583.825	222.488	258.252	482.141	30.1117	21.4221	433.362	179.04	193.531	408.358	693.419	4.184	35.7967	192.202	4.6024	74.1352	101.253	187.077
15	10.7869	627.6	413.312	1537.62	193.468	538.222	344.262	193.531	84.8515	140.805	526.121	283.531	310.087	176.595	47.9737	28.6395	465.993	461.757	227.597	747.89	704.66	3.8974	74.7095	235.626	4.184	89.1694	140.729	123.156
17	23.535	465.993	679.9	2543.87	286.374	428.751	335.074	283.86	137.444	201.041	588.046	308.126	291.246	116.498	64.6036	49.6139	368.192	502.289	256.47	732.2	838.296	4.38326	70.605	274.897	4.184	110.745	179.389	179.389
19	46.5763	837.461	1121.47	2569.23	290.102	607.77	873.932	278.88	92.8325	166.524	482.938	201.906	212.704	142.833	66.6825	61.5304	415.652	622.37	220.968	805.604	919.637	4.184	42.5492	241.234	4.184	147.902	214.796	122.344
22	62.7861	1045.41	1301.73	4210.31	417.003	695.59	926.338	278.11	208.765	188.28	841.664	154.677	203.342	205.67	70.605	66.6825	348.109	682.466	276.827	893.31	973.026	4.184	66.2746	321.187	4.184	107.215	176.081	234.114
24	100.664	1414.32	1361.72	4453.65	542.691	990.637	1102.64	468.556	174.3	264.27	666.89	378.309	317.189	325.348	101.822	73.22	411.706	714.906	320.762	1050.13	1245.47	9.33869	98.9934	236.901	6.07517	205.016	118.792	294.582
26	156.272	1559.66	1656.86	4715.85	660.836	1096.81	1254.5	552.249	230.455	266.548	992.286	314.168	638.078	261.549	143.629	118.337	617.816	646.685	316.288	1430.93	1281.61	14.121	84.9875	274.47	7.0877	250.462	178.866	308.897
30	426.696	1746.72	1828.82	4999.88	853.62	1131.42	1295.37	428.073	224.098	528.377	1123.57	388.811	797.366	471.986	131.796	131.796	822.679	739.438	442.835	1517.94	1325.81	25.627	420.534	508.356	14.121	292.642	301.248	575.3
32	1063.21	1753.95	2182.26	4849.27	1471.62	1496.47	1034.25	911.275	661.842	723.296	1695.23	532.427	1248.45	408.921	174.906	354.268	1124.02	910.15	827.076	1675.23	1966.46	57.19	682.612	679.9	20.351	392.982	481.448	995.442
37	1370.68	2581.71	3256.35	5829.42	1740.54	1847.5	1493.17	919.637	622.244	1217.5	1740.43	658.98	1582.26	446.525	324.966	611.204	2141.21	1290.63	973.233	3179.74	2129.32	213.552	783.571	918.472	15.8343	829.223	703.205	949.245
39	2089.95	3129.55	3662.13	6204.3	2331.17	2493.93	1943.76	1035.12	859.122	2178.3	2083.78	924.379	1573.29	803.663	650.528	657.333	2493.24	1847.5	1069.43	3094.31	2621.59	288.381	904.947	1037.5	49.7765	1046	1261.06	1455.54
Data points are tumor volume in mm3
n=7

## Sheet: HCT116 IDH mut (n=5), Low dose
DAY	Vehicle					AZD6738 (25mg/kg)					Olaparib (25 mg/kg)					AZD6738 (25 mg/kg) + Olaparib (25 mg/kg)
1	67.7808	48.9267	68.0384	88.8969	96.567	15.5896	32.2686	51.01	72.3476	142.489	54.194	46.0763	32.1645	87.3245	105.82	19.1813	44.9631	52.0029	84.6957	104.51
3	166.08	47.2625	151.063	123.795	107.069	15.2507	47.4089	89.2254	96.777	140.72	53.7477	44.1135	40.4122	76.6279	92.0237	15.5812	49.4502	85.9247	39.1152	72.4271
6	193.557	157.452	318.628	261.859	234.34	34.1916	22.352	145.69	150.349	261.634	55.1796	89.3642	79.6296	83.9823	197.874	14.326	29.1834	101.537	64.6561	80.2721
8	334.474	233.716	509.867	278.09	256.155	31.2924	43.7197	165.803	150.197	324.728	54.8245	174.746	117.863	121.827	256.014	12.5269	37.9214	111.05	68.1469	90.5344
10	315.463	273.918	386.412	284.123	369.106	39.6094	54.4106	246.248	271.169	429.02	89.217	135.068	159.073	113.613	246.222	23.5831	47.0292	133.365	109.226	68.4502
13	473.051	311.323	593.442	296.215	465.581	51.2373	181.349	265.071	190.133	394.005	171.854	321.394	169.651	140.258	277.989	29.9689	42.7173	187.876	103.423	127.936
15	708.678	301.394	632.361	408.86	536.683	71.731	201.601	291.018	203.513	469.284	218.235	237.049	192.634	129.637	365.528	25.9081	77.1425	182.8	103.103	102.682
18	988.216	348.435	840.382	438.272	601.199	78.2968	238.012	405.479	357.215	493.475	243.048	312.233	227.016	241.479	264.529	31.1512	85.1449	157.802	112.568	108.246
22	1178.37	434.951	771.98	564.001	1003.62	203.251	328.409	476.866	474.961	756.828	254.772	535.582	242.393	337.566	495.382	28.3008	92.1523	228.757	147.728	158.33
31	1724.37	583.63	978.998	659.782	1067.92	203.094	335.073	614.606	443.82	582.881	412.284	590.923	300.672	336.25	598.449	45.7939	112.751	238.529	141.066	173.884
37	2512	697.373	1257.72	698.353	1055.95	224.383	628.609	849.435	896.324	1113.41	501.79	922.647	534.462	636.371	983.456	187.601	141.864	321.454	297.118	410.328
Data points are tumor volume in mm3
n=5
